# Supplementary material for: Postural impairments in unilateral and bilateral vestibulopathy
Source: Front Neurol. 2024 Feb 21;15:1324868. doi: 10.3389/fneur.2024.1324868 (PMC10915085; doi:10.3389/fneur.2024.1324868)
Supplement: Supplementary file 1 [file Data_Sheet_1.xlsx]

## Sheet: CSMI_HC
SS/EO	HS1	HS2	HS3	HS4	HS5	HS6	HS7	HS8	HS9	HS10	HS11	HS12	HS13	HS14	HS15	HS16	HS17	HS18	HS19	HS20	AVERAGE	STANDDEV
W	0.327219	0.381691	0.351785	0.332653	0.297957	0.414887	0.386157	0.321268	0.297644	0.320501	0.274197	0.404906	0.234477	0.359314	0.376219	0.346281	0.318582	0.425564	0.268383	0.419719	0.34297	0.0536144
Kpnorm	1.39012	1.7692	1.86354	1.57412	1.40156	1.42598	1.68695	2.11539	1.68202	2.28375	1.68786	1.3831	1.52126	1.39819	1.53226	1.55019	2.31697	1.78587	1.83536	1.65743	1.69306	0.281234
Kdnorm	0.557094	0.519013	0.514719	0.565466	0.473041	0.584434	0.384605	0.648168	0.462133	0.611536	0.622692	0.457984	0.625587	0.474905	0.49149	0.509155	0.683756	0.552581	0.540557	0.620746	0.544983	0.07636
Td	0.185329	0.131243	0.116293	0.143129	0.127349	0.15048	0.116196	0.139052	0.0947561	0.0956779	0.115049	0.156103	0.137146	0.136021	0.127428	0.139768	0.100334	0.162447	0.140195	0.163088	0.133854	0.0234756
CoMRespRMS	0.687353	0.535532	0.462354	0.550903	0.534593	0.854031	0.644478	0.417466	0.371288	0.409299	0.385916	0.900178	0.425564	0.680095	0.538285	0.577194	0.298452	0.581979	0.366635	0.541002	0.53813	0.158226
HeadRespRMS	0.274975	0.189859	0.438315	0.261263	0.425935	0.292607	0.392052	0.122689	0.237502	0.114142	0.346864	3.36266	0.223004	0.240775	0.243564	0.416562	0.179307	0.283186	0.27552	0.340838	0.433081	0.69581
CoMRespRem	0.359081	0.30353	0.276475	0.186713	0.206314	0.180215	0.260471	0.202616	0.171316	0.160733	0.228178	0.225047	0.110972	0.456579	0.217664	0.17458	0.182246	0.221824	0.177913	0.65697	0.247972	0.123272
HeadRem	0.340129	0.355683	1.50666	0.281563	0.697986	0.350492	0.587051	0.182903	0.650478	0.21042	0.230161	6.40017	0.368528	0.55335	0.439179	1.01504	0.496074	0.407753	0.562	0.283193	0.79594	1.35463
CoMMeanCoh	0.650261	0.728392	0.676057	0.709429	0.581568	0.789388	0.646068	0.700846	0.575947	0.672242	0.658523	0.663414	0.606351	0.608527	0.654247	0.696653	0.653421	0.696973	0.612662	0.65697	0.661897	0.0512732
HeadMeanCoh	0.173759	0.169468	0.180673	0.18173	0.0521134	0.0766153	0.094502	0.158908	0.0646645	0.114498	0.255703	0.0555552	0.22055	0.120946	0.122462	0.0468052	0.110232	0.218996	0.107949	0.283193	0.140466	0.0691736
SS/EC	HC1	HC2	HC3	HC4	HC5	HC6	HC7	HC8	HC9	HC10	HC11	HC12	HC13	HC14	HC15	HC16	HC17	HC18	HC19	HC20	AVERAGE	STANDDEV
Wp	0.580785	0.632932	0.490084	0.57506	0.533406	0.63774	0.532979	0.577455	0.478592	0.524548	0.499799	0.630128	0.461391	0.588009	0.583953	0.658351	0.510283	0.662534	0.519903	0.620929	0.564943	0.0622597
Kpnorm	1.642	1.68161	1.69081	1.4845	1.47886	1.62927	1.61559	1.69919	1.89482	1.58009	2.54592	1.47216	1.76989	1.58977	1.77052	1.75009	1.78599	1.69396	2.02865	1.58471	1.71942	0.238062
Kdnorm	0.628544	0.557581	0.61299	0.564726	0.527763	0.556172	0.49504	0.614492	0.587476	0.604043	0.534399	0.522803	0.673875	0.489536	0.554643	0.516544	0.576372	0.616245	0.636061	0.589541	0.572942	0.0497893
Td	0.172232	0.156866	0.134539	0.158242	0.151724	0.148129	0.163956	0.154529	0.142389	0.146969	0.117081	0.15135	0.151504	0.147002	0.154208	0.129896	0.120186	0.150038	0.150091	0.157491	0.147921	0.0136003
CoMRespRMS	0.822106	0.840789	0.587577	0.911441	0.664862	0.977048	0.89298	0.765903	0.54777	0.78282	0.58632	1.08399	0.694874	0.960968	0.662343	0.740954	0.573997	0.615027	0.642484	0.851004	0.760263	0.153872
HeadRespRMS	0.685587	0.954842	0.906974	1.10415	0.740605	0.786212	0.688711	0.592845	0.570749	0.540045	0.425198	1.75725	0.616152	0.768935	0.56677	0.804445	0.601062	0.496296	0.852981	0.900314	0.768006	0.289315
CoMRespRem	0.214675	0.246695	0.2276	0.262742	0.280985	0.265045	0.183272	0.236948	0.267389	0.236142	0.388474	0.223869	0.305002	0.273924	0.260478	0.175578	0.255004	0.228535	0.286563	0.762091	0.279051	0.12237
HeadRem	0.832059	0.67209	1.03767	1.03013	1.05695	0.880524	0.400763	0.393248	2.0396	0.303727	0.432487	0.834841	0.554277	0.820824	0.995232	1.02003	0.679348	1.7412	0.905094	0.56309	0.85966	0.428406
CoMMeanCoh	0.671305	0.739293	0.761891	0.778489	0.747821	0.804791	0.673793	0.702976	0.657531	0.76563	0.658523	0.762446	0.599379	0.69783	0.744041	0.739239	0.672989	0.744059	0.627101	0.762091	0.715561	0.0555634
HeadMeanCoh	0.173759	0.328447	0.40803	0.36007	0.199539	0.298431	0.320038	0.38094	0.154943	0.425489	0.255703	0.410218	0.320426	0.45308	0.209631	0.140906	0.23747	0.296808	0.262578	0.56309	0.30998	0.109987
VS/EO	HC1	HC2	HC3	HC4	HC5	HC6	HC7	HC8	HC9	HC10	HC11	HC12	HC13	HC14	HC15	HC16	HC17	HC18	HC19	HC20	AVERAGE	STANDDEV
W	0.0904866	0.0732678	0.0299231	0.0902614	0.160002	0.0291172	0.0550171	0.0849776	0.0458617	0.0356743	0.0671845	0.0869257	0.0941317	0.0652135	0.049591	0.113131	0.0492919	0.131859	0.13833	0.0615322	0.077589	0.0365983
Kpnorm	1.14206	1.44383	1.43477	1.17199	1.37995	1.25331	1.19634	1.22584	1.25637	1.27204	1.11217	1.19705	1.20279	1.27969	1.17173	1.27618	1.30608	1.36701	1.34808	1.19034	1.26138	0.094447
Kdnorm	0.480027	0.525997	0.555231	0.499453	0.488587	0.419065	0.49298	0.524418	0.502958	0.441743	0.54037	0.45897	0.501446	0.42691	0.438455	0.451721	0.457946	0.533115	0.640382	0.49803	0.49389	0.0520424
Td	0.234553	0.181074	0.178523	0.20573	0.152398	0.213566	0.200797	0.208641	0.163767	0.13873	0.194736	0.180228	0.201529	0.197137	0.1954	0.194253	0.166257	0.162815	0.156134	0.211071	0.186867	0.0243228
CoMRespRMS	0.21316	0.0844559	0.0439691	0.110618	0.199478	0.0505797	0.0806929	0.137159	0.0574287	0.0716814	0.2171	0.157298	0.202163	0.129638	0.117617	0.243366	0.0893887	0.131566	0.140828	0.144172	0.131118	0.0596219
HeadRespRMS	0.158396	0.297911	0.173624	0.194658	0.477953	0.130565	0.141644	0.257824	0.140145	0.218478	0.29458	0.840843	0.382107	0.230503	0.249353	0.562891	0.290816	0.296182	0.35475	0.241269	0.296725	0.169934
CoMRespRem	0.492944	0.168639	0.0646893	0.167625	0.292383	0.0964653	0.158268	0.189808	0.115718	0.0903191	0.596413	0.159095	0.141262	0.27039	0.293919	0.151824	0.140544	0.200134	0.372159	0.303794	0.22332	0.137233
HeadRem	0.392824	0.638857	0.423655	0.456185	0.635159	0.324762	0.436921	0.29243	0.227753	0.287098	0.473941	1.00901	0.345869	0.362573	0.377509	0.857932	0.282756	0.980215	1.06896	0.253714	0.506407	0.267631
CoMMeanCoh	0.629144	0.258559	0.175065	0.236065	0.505222	0.754118	0.257932	0.41663	0.136243	0.119721	0.165919	0.335385	0.359627	0.174924	0.204391	0.351776	0.106878	0.459895	0.269942	0.303794	0.311061	0.172346
HeadMeanCoh	0.303541	0.148904	0.119014	0.0846036	0.137387	0.23668	0.06703	0.267088	0.0619496	0.209145	0.140821	0.0634681	0.312646	0.156606	0.193308	0.185805	0.0904521	0.15251	0.315544	0.253714	0.175011	0.0842177
n=20

## Sheet: CSMI_UV
SS/EO	UV1	UV2	UV3	UV4	UV5	UV6	UV7	UV8	UV9	UV10	UV11	UV12	UV13	UV14	UV15	AVERAGE	STANDDEV
W	0.531722	0.313064	0.28282	0.434903	0.34059	0.346341	0.251609	0.324011	0.389276	0.423715	0.316346	0.38274	0.320105	0.339299	0.325771	0.354821	0.0691762
Kpnorm	1.68782	1.44114	1.67334	1.41932	1.3591	1.60559	2.34658	1.75138	1.23989	1.74939	1.16635	1.34489	2.98951	1.60196	1.49182	1.65787	0.463425
Kdnorm	0.44753	0.59563	0.649895	0.466859	0.419432	0.63971	0.731747	0.630338	0.398603	0.525393	0.427931	0.427993	0.575921	0.514351	0.440191	0.526102	0.104472
Td	0.112403	0.151885	0.131929	0.141685	0.140331	0.169905	0.111409	0.133705	0.16115	0.16843	0.219178	0.180804	0.0891443	0.141862	0.145971	0.146653	0.0314796
CoMRespRMS	0.851289	0.599321	0.333249	0.923573	0.803933	0.547704	0.18011	0.434995	0.966293	0.626749	1.15954	0.654103	0.308991	0.522043	0.459107	0.624734	0.272449
HeadRespRMS	0.795696	0.492796	0.316981	0.21502	0.315611	0.777844	0.168014	0.442541	1.02756	0.515528	2.04797	0.616143	0.236331	0.339103	0.502575	0.587315	0.470276
CoMRespRem	0.302061	0.334373	0.493952	0.222833	0.500084	0.282581	0.21864	0.202436	0.434633	0.509687	1.6272	1.35864	0.189515	0.206715	0.168315	0.470111	0.435044
HeadRem	1.30773	1.48772	1.42132	0.711241	0.580568	4.41401	0.233203	0.393076	0.733495	0.687052	6.48716	2.02626	0.470595	1.70144	0.631665	1.55244	1.71219
CoMMeanCoh	0.758253	0.611546	0.491654	0.658919	0.510391	0.543257	0.466808	0.706001	0.553724	0.484714	0.250182	0.312936	0.554886	0.560791	0.587956	0.536801	0.132188
HeadMeanCoh	0.251561	0.117282	0.111204	0.167802	0.314614	0.0785947	0.180269	0.286615	0.303677	0.198909	0.0598377	0.0650885	0.189478	0.0776164	0.0685988	0.164743	0.09122
SS/EC	UV1	UV2	UV3	UV4	UV5	UV6	UV7	UV8	UV9	UV10	UV11	UV12	UV13	UV14	UV15	AVERAGE	STANDDEV
Wp	0.713533	0.651228	0.61052	0.566619	0.655144	0.633695	0.595555	0.521861	0.553497	0.619893	0.518465	0.670614	0.710513	0.554948	0.592087	0.611211	0.0619062
Kpnorm	1.50885	1.61932	2.08525	1.40409	1.61061	1.76746	1.68884	1.63284	1.30046	1.54867	1.24751	1.24503	1.72931	1.59558	1.59632	1.57201	0.218317
Kdnorm	0.417755	0.602563	0.663917	0.493741	0.534677	0.652978	0.651687	0.576485	0.458711	0.596817	0.348667	0.443361	0.551647	0.590088	0.58946	0.544837	0.0939125
Td	0.12371	0.159263	0.153292	0.169385	0.170824	0.162356	0.161502	0.144633	0.158182	0.189684	0.100132	0.197742	0.129662	0.182687	0.147882	0.156729	0.0255318
CoMRespRMS	1.06123	0.871499	0.760987	1.20623	0.960248	0.771051	0.646293	0.717132	1.3739	0.824849	0.708182	1.50904	0.750285	0.843916	0.671232	0.911738	0.26346
HeadRespRMS	1.17665	1.18046	1.06911	1.03603	1.03635	0.809481	0.611521	0.681834	1.67992	1.03758	6.19854	2.15518	0.742361	0.916096	0.893079	1.41495	1.3806
CoMRespRem	0.380919	0.444409	0.301206	0.835305	0.286854	0.24385	0.479035	0.26373	0.326529	0.464059	1.12316	0.995526	0.240651	0.802054	0.318099	0.500359	0.29196
HeadRem	0.986751	0.971364	0.608755	1.19289	0.963997	0.944774	0.525048	0.689939	0.989873	0.836946	14.6666	2.80393	0.620246	0.721912	1.26165	1.91898	3.56768
CoMMeanCoh	0.733279	0.675024	0.65396	0.63959	0.703358	0.677117	0.594359	0.680615	0.574567	0.530863	0.119533	0.370173	0.779642	0.506326	0.629744	0.59121	0.164946
HeadMeanCoh	0.523957	0.519973	0.459723	0.485722	0.486525	0.202127	0.408138	0.282252	0.317772	0.385101	0.0991609	0.0793965	0.535603	0.351831	0.36744	0.366981	0.148067
VS/EO	UV1	UV2	UV3	UV4	UV5	UV6	UV7	UV8	UV9	UV10	UV11	UV12	UV13	UV14	UV15	AVERAGE	STANDDEV
W	0.0819264	0.0969295	0.0678667	0.0768209	0.163913	0.0917831	0.074639	0.10886	0.087228	0.130529	0.185774	0.15465	0.182461	0.0815153	0.154114	0.115934	0.0418163
Kpnorm	1.14999	1.17494	1.6155	1.28849	1.15714	1.42928	1.31102	1.38437	1.1973	1.23305	1.14392	1.26116	1.32651	1.19215	1.30034	1.27768	0.127599
Kdnorm	0.430253	0.495522	0.586061	0.435621	0.384269	0.559431	0.42581	0.51576	0.439307	0.599765	0.439722	0.48304	0.502636	0.504302	0.59214	0.492909	0.0678406
Td	0.245134	0.200728	0.15939	0.169242	0.202167	0.189829	0.126562	0.197661	0.198386	0.218575	0.271108	0.211879	0.162942	0.232174	0.157904	0.196245	0.0374678
CoMRespRMS	0.230023	0.160354	0.109375	0.158438	0.417272	0.10982	0.0711557	0.122148	0.196326	0.392045	0.405654	0.263524	0.239929	0.129972	0.228879	0.215661	0.112533
HeadRespRMS	0.530834	0.370784	0.294358	0.483815	0.550901	0.21465	0.134919	0.187132	0.274408	0.417239	1.78661	0.576455	0.359402	0.231041	0.561127	0.464912	0.393856
CoMRespRem	0.198132	0.258138	0.12924	0.182765	0.407799	0.26346	0.173956	0.31461	0.0867088	0.532014	1.34124	0.484111	0.198431	0.169683	0.341122	0.338761	0.305655
HeadRem	0.701656	0.621639	0.494628	2.78415	0.342838	0.361732	0.176147	0.446682	0.255568	0.55947	5.6626	0.858325	0.594748	0.317564	1.57751	1.05035	1.43747
CoMMeanCoh	0.352335	0.224297	0.12924	0.244483	0.389458	0.154211	0.0922044	0.341759	0.355248	0.229614	0.0805627	0.310078	0.484063	0.145947	0.383799	0.261153	0.12339
HeadMeanCoh	0.355387	0.0733485	0.0583129	0.0750127	0.314781	0.153559	0.0959584	0.124871	0.223584	0.210505	0.0776007	0.113429	0.203283	0.145588	0.254948	0.165344	0.0921186
n=15

## Sheet: CSMI_BV
SS/EO	BV1	BV2	BV3	BV4	BV5	BV6	BV7	BV8	BV9	BV10	BV11	BV12	BV13	BV14	BV15	BV16	BV17	AVERAGE	STANDDEV
W	0.408868	0.515642	0.327902	0.432649	0.45347	0.636547	0.343971	0.332099	0.462847	0.414685	0.30927	0.445267	0.500443	0.464868	0.439707	0.425306	0.336003	0.426444	0.082707
Kpnorm	1.57358	1.74332	1.62716	1.52127	1.53011	1.41347	1.52097	1.60188	1.53057	1.69724	1.78203	1.70011	1.4493	1.32809	1.41874	1.83078	1.38179	1.56767	0.14666			0.364444
Kdnorm	0.563039	0.612169	0.661395	0.662522	0.561064	0.495242	0.498249	0.661478	0.589967	0.558324	0.647045	0.509506	0.456513	0.402201	0.512276	0.610178	0.582246	0.56373	0.0764524			1.24295
Td	0.164375	0.16003	0.15467	0.155537	0.152737	0.17409	0.148784	0.149467	0.164119	0.150979	0.166664	0.151883	0.16333	0.176984	0.153089	0.141543	0.189766	0.159885	0.0120879			0.225552
CoMRespRMS	0.495599	0.597989	0.535114	0.611052	0.565915	1.00364	0.530745	0.462138	0.745983	0.536756	0.360949	0.65536	0.847842	1.14245	0.743604	0.514088	0.741668	0.652406	0.200891			0.226077
HeadRespRMS	0.364444	1.24295	0.225552	0.226077	0.551141	0.93714	0.19618	0.461805	0.477587	0.421974	0.289157	0.315194	0.798327	0.687141	0.295907	0.206082	0.78416	0.498872	0.298555			0.551141
CoMRespRem	0.189995	0.216039	0.162718	0.139932	0.470254	0.516027	0.273632	0.229077	0.259912	0.332763	0.151461	0.247437	0.260343	0.466983	0.194151	0.155159	0.226303	0.264246	0.116684			0.93714
HeadRem	0.441103	5.42333	0.529933	0.429729	1.49951	1.98982	0.450136	0.539171	0.506629	1.50549	0.266736	0.840774	0.519027	0.745367	0.666806	0.432758	0.880632	1.03923	1.2234			0.19618
CoMMeanCoh	0.555855	0.68325	0.66926	0.717578	0.649094	0.637495	0.434722	0.654335	0.73107	0.600218	0.674068	0.62774	0.665299	0.573091	0.612712	0.739354	0.608319	0.637262	0.0733379			0.461805
HeadMeanCoh	0.134161	0.086739	0.0802108	0.134537	0.164277	0.18383	0.0509315	0.321827	0.472314	0.174556	0.413004	0.128388	0.338363	0.21847	0.28887	0.167051	0.14294	0.20591	0.120112			0.477587
																						0.421974
SS/EC	BV1	BV2	BV3	BV4	BV5	BV6	BV7	BV8	BV9	BV10	BV11	BV12	BV13	BV14	BV15	BV16	BV17					0.289157
W	0.681841	0.979067	0.714462	0.959114	1.03228	0.935838	0.999962	1.03149	0.990486	0.984129	0.948584	0.831281	0.900235	0.906166	0.918288	1.02428	0.758486	0.917411	0.109221			0.315194
Kpnorm	1.39412	1.52911	1.5848	1.64378	1.74617	1.40172	1.69187	1.7283	1.65402	1.82897	1.64012	1.59764	1.46306	1.55159	1.66745	1.76873	1.36096	1.60308	0.137657			0.798327
Kdnorm	0.466155	0.554994	0.596461	0.568016	0.636206	0.482946	0.598427	0.612741	0.629186	0.617471	0.611471	0.599041	0.546092	0.525849	0.561669	0.546835	0.544567	0.570478	0.0489894			0.687141
Td	0.189234	0.171584	0.169908	0.158723	0.146302	0.173946	0.170577	0.159763	0.159203	0.146788	0.158685	0.144765	0.186914	0.154414	0.157217	0.138588	0.208556	0.164422	0.0180948			0.295907
CoMRespRMS	1.36016	1.15234	0.867627	1.14349	0.815016	1.4252	1.04354	1.14282	1.0478	0.867369	1.01832	0.79492	1.29146	1.03128	1.12656	1.03731	1.42905	1.09378	0.198198			0.206082
HeadRespRMS	1.32449	1.19673	0.743028	1.30129	0.967417	1.7202	0.954077	1.63451	1.04474	0.951941	1.14968	0.914569	1.13051	2.3929	1.10846	1.31891	1.39038	1.24964	0.389145			0.78416
CoMRespRem	1.03461	0.73704	0.391573	0.462419	0.304768	0.483905	0.313174	1.66457	0.429633	0.319895	0.465089	0.341922	0.344125	0.516851	0.449541	0.828069	0.936161	0.589608	0.356786
HeadRem	2.15982	2.89525	0.766987	1.01087	1.83074	1.10046	0.970277	3.89411	1.12276	0.919139	1.05248	1.21764	1.55261	2.2486	1.04348	2.08437	1.38721	1.60334	0.834566
CoMMeanCoh	0.3929	0.659388	0.675107	0.608369	0.685877	0.677924	0.676754	0.598164	0.715178	0.821616	0.574085	0.723174	0.611889	0.723944	0.417171	0.535967	0.655491	0.632529	0.108344
HeadMeanCoh	0.180081	0.266735	0.387444	0.341556	0.245984	0.446104	0.420286	0.331707	0.540886	0.37909	0.331795	0.179667	0.241334	0.464595	0.19964	0.354774	0.44486	0.33862	0.107123
VS/EO	BV1	BV2	BV3	BV4	BV5	BV6	BV7	BV8	BV9	BV10	BV11	BV12	BV13	BV14	BV15	BV16	BV17
W	0.529454	0.381213	0.231235	0.402687	0.244329	0.204613	0.12538	0.252365	0.139329	0.0512606	0.256736	0.196821	0.335233	0.306363	0.342589	0.3846	0.22838	0.271329	0.11755
Kpnorm	1.40246	1.45399	1.29075	1.41693	1.37407	1.21808	1.32721	1.28242	1.28203	1.33885	1.39153	1.30314	1.35932	1.22237	1.38994	1.68427	1.25404	1.35244	0.109574
Kdnorm	0.543667	0.560321	0.55736	0.560277	0.531302	0.477284	0.53789	0.575963	0.554192	0.508822	0.53235	0.48187	0.565139	0.39603	0.493724	0.552992	0.465405	0.523211	0.047103
Td	0.192908	0.158902	0.178749	0.154924	0.180568	0.219429	0.190738	0.140697	0.16511	0.174916	0.197461	0.169279	0.154551	0.197199	0.17152	0.138731	0.202584	0.17578	0.0224309
CoMRespRMS	0.662545	0.312297	0.343671	0.371666	0.257831	0.340005	0.138857	0.239806	0.139781	0.0811047	0.302367	0.278215	0.305618	0.562268	0.38613	0.280263	0.354613	0.31512	0.141728
HeadRespRMS	0.857501	0.704649	0.447232	0.487578	0.41984	0.796109	0.238476	0.299047	0.3164	0.282209	0.473972	0.742276	0.460628	0.785239	0.715	0.615928	0.557648	0.541161	0.198923
CoMRespRem	0.255763	0.208295	0.482166	0.226067	0.256719	0.449446	0.363209	0.167092	0.170662	0.118011	0.26593	0.16144	0.227187	0.207913	0.261265	0.24417	0.423847	0.26407	0.105144
HeadRem	1.05143	3.17474	0.786391	0.483622	1.62086	1.21404	0.386074	0.398272	0.299224	0.830701	0.415042	0.659111	1.73851	1.6326	0.730276	0.61661	0.708529	0.985061	0.726262
CoMMeanCoh	0.452093	0.312297	0.343671	0.712857	0.257831	0.340005	0.232634	0.540935	0.139781	0.308508	0.302367	0.278215	0.591249	0.562268	0.38613	0.280263	0.354613	0.376219	0.148634
HeadMeanCoh	0.0982181	0.0416111	0.190429	0.238188	0.222853	0.15393	0.113798	0.215384	0.278841	0.0840058	0.407051	0.127034	0.197412	0.310614	0.252034	0.526523	0.290627	0.220503	0.121914
n=17

## Sheet: vHIT_UV
SS/EO		UV1	UV2	UV3	UV4	UV5	UV6	UV7	UV8	UV9	UV10	UV11	UV12	UV13	UV14	UV15	UV16	UV17	UV18
Wprop	0.337328	0.531722	0.313064	0.28282	0.434903	0.34059	0.346341	0.251609	0.324011	0.389276	0.423715	0.316346	0.511635	0.44526	0.38274	0.320105	0.339299	0.325771	0.434016
AR Gain		1.03	0.86	0.94	0.34	0.6	1.09	0.76	0.53	0.51	0.7	1.02		0.82	0.62	0.11	0.72	1.09	0.96
AL		1.09	1.02	1.02	0.54	0.87	0.79	0.5	0.35	0.33	0.53	1.01		0.96	1.04	0.66	0.87	1.17	1.02
LR		0.22	0.13	0.33	0.57	0.22	1.11	0.91	0.74	0.33	0.87	0.97		0.67	-0.01	-0.03	0.39	0.49	0.73
LL		0.94	1.02	0.93	0.86	1.02	0.16	0.09	0.13	0.91	0.16	0.54		0.92	0.94	0.85	0.87	1	0.85
PR		1	0.85	0.86	0.63	0.36	0.88	0.83	0.5	0.71	0.7	0.84		0.83	1.01	0.56	0.53	0.82	0.94
PL		0.95	0.8	0.89	0.76	0.42	0.93	0.92	0.56	0.71	0.27	0.9		0.81	0.97	0.57	0.66	0.88	0.97
LR vs LL, AR vs PL, and PR vs AL
Right Gain - Left Gain)/(Right Gain + Left Gain)
AR Gain		1.03	0.86	0.94	0.34	0.6	1.09	0.76	0.53	0.51	0.7	1.02		0.82	0.62	0.11	0.72	1.09	0.96
PL		0.95	0.8	0.89	0.76	0.42	0.93	0.92	0.56	0.71	0.27	0.9		0.81	0.97	0.57	0.66	0.88	0.97
Asymetry AR/PL		0.040404	0.0361446	0.0273224	-0.381818	0.176471	0.0792079	-0.0952381	-0.0275229	-0.163934	0.443299	0.0625		0.00613497	-0.220126	-0.676471	0.0434783	0.106599	-0.00518135
PR		1	0.85	0.86	0.63	0.36	0.88	0.83	0.5	0.71	0.7	0.84		0.83	1.01	0.56	0.53	0.82	0.94
AL		1.09	1.02	1.02	0.54	0.87	0.79	0.5	0.35	0.33	0.53	1.01		0.96	1.04	0.66	0.87	1.17	1.02
Asymetry PR/AL		-0.0430622	-0.0909091	-0.0851064	0.0769231	-0.414634	0.0538922	0.24812	0.176471	0.365385	0.138211	-0.0918919		-0.0726257	-0.0146341	-0.0819672	-0.242857	-0.175879	-0.0408163
LR		0.22	0.13	0.33	0.57	0.22	1.11	0.91	0.74	0.33	0.87	0.97		0.67	-0.01	-0.03	0.39	0.49	0.73
LL		0.94	1.02	0.93	0.86	1.02	0.16	0.09	0.13	0.91	0.16	0.54		0.92	0.94	0.85	0.87	1	0.85
Asymetry LR/LL		-0.62069	-0.773913	-0.47619	-0.202797	-0.645161	0.748031	0.82	0.701149	-0.467742	0.68932	0.284768		-0.157233	-1.02151	-1.07317	-0.380952	-0.342282	-0.0759494

## Sheet: vHIT_BV
SS/EO	BV1	BV2	BV3	BV4	BV5	BV6	BV7	BV8	BV9	BV10	BV11	BV12	BV13	BV14	BV15	BV16	BV17
Wprop	0.408868	0.515642	0.327902	0.432649	0.45347	0.636547	0.343971	0.332099	0.462847	0.414685	0.30927	0.445267	0.500443	0.464868	0.439707	0.425306	0.336003
AR Gain	0	0.31	0.5	0.55	0	0.3	0	NA	0.12	0	NA	0.86	0.27	0.39	0.06	0.04	0
AL Gain	0	0.84	0.58	0.71	0	0.35	0	NA	0.1	0.24	NA	0.92	0.26	0.25	0.25	0	0
LR Gain	0	0.54	0.15	0.07	0	0.03	0.11	0.01	0	0	0.63	0.6	0.28	0.03	0	0	0
LL Gain	0	0.52	0.77	0.28	0	0	0	0	0.14	0	0.44	0.34	0.04	0	0	0	0
PR Gain	0	0.68	0.48	0.67	0	0.4	0	NA	0	0	NA	0.45	0.02	0.09	0	0	0
PL Gain	0	0.41	0.65	0.59	0	0.18	0	NA	0	0	NA	0.4	0	0.21	0	0	0
SS/EC
Wprop	0.681841	0.979067	0.714462	0.959114	1.03228	0.935838	0.999962	1.03149	0.990486	0.984129	0.948584	0.831281	0.900235	0.906166	0.918288	1.02428	0.758486
VS/EO
Wvis	0.529454	0.381213	0.231235	0.402687	0.244329	0.204613	0.12538	0.252365	0.139329	0.0512606	0.256736	0.196821	0.335233	0.306363	0.342589	0.3846	0.22838
DHI	48	52	2	12	74	48	64	40	20	48	NA	34	70	46	52	48	NA

## Sheet: Caloric_UV
UV	UV1				UV2				UV3				UV4				UV5				UV6				UV7				UV8			UV9				UV10				UV11					UV12				UV13
Max SPV (°/s)	Eye L	Eye R	Average	Absolute value	Eye L	Eye R	Average	Absolute value	Eye L	Eye R	Average	Absolute value	Eye L	Eye R	Average	Absolute value	Eye L	Eye R	Average	Absolute value	Eye L	Eye R	Average	Absolute value	Eye L	Eye R	Average	Absolute value	Eye L	Eye R	Av	Eye L	Eye R	Average	Absolute value	Eye L	Eye R	Average	Absolute value	Eye L	Eye R	Average	Absolute value	Eye L	Eye R	Average	Absolute value	Eye L	Eye R
Cold R	9.8	9.7	9.75	9.75	1.3	2.8	2.05	2.05	0.6	1	0.8	0.8	2.6	2.5	2.55	2.55	Not done because tympanic perforation				24.1	18.9	21.5	21.5	4.1	5.4	4.75	4.75	not done	not done	N/A	1.8	2	1.9	1.9	2.1	2.7	2.4	2.4	16.2	11.8	14	14	3.8	6.5	5.15	5.15	9.6
Cold L	26.8	18.6	22.7	22.7	3.2	3	3.1	3.1	12.5	11.4	11.95	11.95	30.2	25.9	28.05	28.05					-2.8	-2.4	-2.6	2.6	2.3	2.2	2.25	2.25	not done	not done	N/A	11.8	11.7	11.75	11.75	0.8	2.9	1.85	1.85	-0.7	0	-0.35	0.35	6.3	4.7	5.5	5.5	28.1
Warm R	-10.6	-11	-10.8	10.8	-1.1	-2.6	-1.85	1.85	-0.7	-0.4	-0.55	0.55	-1.5	-1.5	-1.5	1.5					29.2	25.1	27.15	27.15	4.3	4.2	4.25	4.25	not done	not done	N/A	3.2	2.9	3.05	3.05	9.1	8.7	8.9	8.9	25.3	27.5	26.4	26.4	-5	-6.4	-5.7	5.7	-6.7
Warm L	56.1	40	48.05	48.05	7.1	7.5	7.3	7.3	12.7	11.3	12	12	38.8	34.6	36.7	36.7					-1.4	-0.3	-0.85	0.85	-2.1	-1.9	-2	2	not done	not done	N/A	14.2	13.5	13.85	13.85	-5.3	-4.6	-4.95	4.95	2.8	2.9	2.85	2.85	24	27.7	25.85	25.85	31.3
Sum R			-1.05				0.2				0.25				1.05								48.65				9		not done	not done	N/A			4.95				11.3				40.4				-0.55
Sum L			70.75				10.4				23.95				64.75								-3.45				0.25		not done	not done	N/A			25.6				-3.1				2.5				31.35
TR = RC+RW+LW+LC				91.3				14.3				25.3				68.8								52.1				13.25							30.55				18.1				43.6				42.2
RVR = ((RC+RW)-(LW+LC))/TR				-0.549836				-0.454545				-0.893281				-0.882267								0.867562				0.358491			NA				-0.675941				0.248619				0.853211				-0.485782
RC, RW, LW, and LC are the absolute values of peak slow phase velocities
[truncated: 10 more columns]

## Sheet: Caloric_BV
BV	BV1				BV2				BV3				BV4				BV5				BV6				BV7				BV8			BV9				BV10				BV11				BV12				BV13
Max SPV (°/s)	Eye L	Eye R	Average	Absolute value	Eye L	Eye R	Average	Absolute value	Eye L	Eye R	Average	Absolute value	Eye L	Eye R	Average	Absolute value	Eye L	Eye R	Average	Absolute value	Eye L	Eye R	Average	Absolute value	Eye L	Eye R	Average	Absolute value	Eye L	Eye R	Av	Eye L	Eye R	Average	Absolute value	Eye L	Eye R	Average	Absolute value	Eye L	Eye R	Average	Absolute value	Eye L	Eye R	Average	Absolute value	Eye L	Eye R
Cold R	-0.9	0.4	-0.25	0.25			3.8	3.8	-1.1	0.2	-0.45	0.45	-2.2	10	3.9	3.9	-0.1	0.7	0.3	0.3	0.1	0.7	0.4	0.4	Not done	Not done	N/A	N/A	0	0	0	0.4	4.4	2.4	2.4	-1.1	-0.5	-0.8	0.8	-4.1	-0.9	-2.5	-2.5	-9.8	-11	-10.4	10.4	Results non contributory
Cold L	1.3	1.1	1.2	1.2			-8.2	8.2	1.6	2.3	1.95	1.95	1.9	3.1	2.5	2.5	-1.4	1.5	0.05	0.05	-0.1	1.6	0.75	0.75	Not done	Not done	N/A	N/A	0	0	0	-0.4	4.9	2.25	2.25	2.2	0.8	1.5	1.5	4.2	1.5	2.85	2.85	-4.6	-5	-4.8	4.8	Use only vHIT
Warm R	2.8	2.3	2.55	2.55			-10	10	1	0.5	0.75	0.75	0.9	1.4	1.15	1.15	1.2	0.7	0.95	0.95	0.1	1.6	0.85	0.85	Not done	Not done	N/A	N/A	0	0	0	3.5	0.5	2	2	2.1	1.7	1.9	1.9	3.2	-0.6	1.3	1.3	4.7	3.2	3.95	3.95
Warm L	-0.3	0.4	0.05	0.05			3.2	3.2	-3.3	-3.4	-3.35	3.35	-1.6	0.7	-0.45	0.45	0.2	0.3	0.25	0.25	-1	1.4	0.2	0.2	Not done	Not done	N/A	N/A	0	0	0	-3.3	-1.5	-2.4	2.4	2.2	-1.3	0.45	0.45	-3.1	3.1	0	0	-4	-3.6	-3.8	3.8
			-2.8	2.8
Sum R				2.8				13.8				1.2				5.05				1.25				1.25	Not done	Not done	N/A	N/A			0				4.4				2.7				-1.2				14.35
Sum L				1.25				11.4				5.3				2.95				0.3				0.95	Not done	Not done	N/A	N/A			0				4.65				1.95				2.85				8.6
TR				4.05				25.2				6.5				8				1.55				2.2							0				9.05				4.65				1.65				22.95
[truncated: 18 more columns]

## Sheet: DHI_UV
Patients	UV1	UV2	UV3	UV4	UV5	UV6	UV7	UV8	UV9	UV10	UV11	UV12	UV13	UV14	UV15	MEAN	SD
DHI	14	18	8	22	52	20	6	20	2	64	68	64	10	28	42	29.2	22.8135

## Sheet: DHI_BV
Patient	BV1	BV2	BV3	BV4	BV5	BV6	BV7	BV8	BV9	BV10	BV11	BV12	BV13	BV14	BV15	BV16	BV17	MEAN	SD
DHI	48	52	2	12	74	48	64	40	20	48	NA	34	70	46	52	48	NA	43.8667	20.0922
